# Supplementary material for: Prognostic Value of the AST/ALT Ratio in Patients with Septic Shock: A Prospective, Multicenter, Registry-Based Observational Study
Source: Diagnostics (Basel). 2025 Jul 14;15(14):1773. doi: 10.3390/diagnostics15141773 (PMC12293526; doi:10.3390/diagnostics15141773)
Supplement: Supplementary file 1 [file diagnostics-15-01773-s001.zip]

Archive with 1 entries (1 files):
- diagnostics-3733719-supplementary.pdf
